# Supplementary material for: Factors Contributing to Coronary Microvascular Dysfunction in Patients with Angina and Non-Obstructive Coronary Artery Disease
Source: J Cardiovasc Dev Dis. 2024 Jul 10;11(7):217. doi: 10.3390/jcdd11070217 (PMC11277519; doi:10.3390/jcdd11070217)
Supplement: Supplementary file 1 [file jcdd-11-00217-s001.zip]

Archive with 1 entries (1 files):
- jcdd-3040320-supplementary.pdf
